# Supplementary material for: Sonographic Cortical Development and Anomalies in the Fetus: A Systematic Review and Meta-Analysis
Source: Biomedicines. 2024 Jun 24;12(7):1397. doi: 10.3390/biomedicines12071397 (PMC11273757; doi:10.3390/biomedicines12071397)
Supplement: Supplementary file 1 [file biomedicines-12-01397-s001.zip]

Archive with 1 entries (1 files):
- biomedicines-3033264-supplementary.pdf
